# Supplementary material for: Photocatalytic Degradation of Carbofuran in Water Using Laser-Treated TiO2: Parameters Influence Study, Cyto- and Phytotoxicity Assessment
Source: Toxics. 2024 Aug 3;12(8):566. doi: 10.3390/toxics12080566 (PMC11360000; doi:10.3390/toxics12080566)
Supplement: Supplementary file 1 [file toxics-12-00566-s001.zip]

Archive with 1 entries (1 files):
- toxics-3131852-supplementary.pdf
